# Supplementary material for: 3D-Printed Medical-Grade Polycaprolactone (mPCL) Scaffold for the Surgical Treatment of Vaginal Prolapse and Abdominal Hernias
Source: Bioengineering (Basel). 2023 Oct 24;10(11):1242. doi: 10.3390/bioengineering10111242 (PMC10669821; doi:10.3390/bioengineering10111242)
Supplement: Supplementary file 1 [file bioengineering-10-01242-s001.zip]

Archive with 1 entries (1 files):
- bioengineering-2583934-supplementary.pdf
